# Supplementary material for: N6-methyladenosine-modified lncRNA and mRNA modification profiles in cerebral ischemia-reperfusion injury
Source: Front Genet. 2022 Nov 21;13:973979. doi: 10.3389/fgene.2022.973979 (PMC9720305; doi:10.3389/fgene.2022.973979)
Supplement: Supplementary file 1 [file Table2.XLSX]

## Sheet: Sheet1
GeneSymbol	Primer sequences	Product length (bp)
METTL3	F:5’ CGTAACCTATGCTGACCACTCCAAG3’	91
	R:5’ TGTGATAGTCCCTGCTGCCTCTC3’
METTL14	F:5' TTCGGGAGGGACAGCACTATCAG3’	145
	R:5’ GCCTCTCAATTTCCTCGGTACATCC3’
WTAP	F:5' GAGAACATCCTTGTCATGCGGCTAG3'	94
	R:5’ TCGGCTGCTGAACTTGCTTGAG3’
FTO	F:5'GCTGTGGAAGAAGATGGAGAGTGTG3’	105
	R:5’ATCAGGACGGCAGACAGAATTTCAC3’
ALKBH5	F:5'GGCGGTCATCATTCTCAGGAAGAC3'	89
	R:5’CATAGCTGGGTGGCAATGTGGAG3’
β-actin	F:5'CCCTAAGGCCAACCGTGAAAAG3'	70
	R:5’TACGTACATGGCTGGGGTGT3’
