# Supplementary material for: N6-methyladenosine-modified lncRNA and mRNA modification profiles in cerebral ischemia-reperfusion injury
Source: Front Genet. 2022 Nov 21;13:973979. doi: 10.3389/fgene.2022.973979 (PMC9720305; doi:10.3389/fgene.2022.973979)
Supplement: Supplementary file 2 [file Table1.XLSX]

## Sheet: Sheet1
GeneSymbol	Primer sequences	Product length (bp)
uc.77-	F:5’ TTAAAGGAAGTCTGACTGCTGC3’	137
	R:5’ GTTCTCGCCACACTCTGTTTCT3’
uc.440-	F:5' ATGAGTTACAACCTTCACGCAG3’	81
	R:5’ ACCAGCATTTAATTTCAGCCC3’
LOC100912312	F:5' ACAGCTCAGCCATAGCACTG3'	96
	R:5’ TGGAGCACTTGAAGGGCAAT3’
Ppm1f	F:5'GGCAGGCTGGCAGAGTAAAG3’	169
	R:5’TGGGAAGTCTTGGAGGAGTGT3’
Ogt	F:5'ACATAGCCGTGAAACTGGGG3’	251
	R:5’AGGCTCAGGTATAGGGGCAA3’
Slfn13	F:5'GCAGACAAGGAGAACGGTGT3'	105
	R:5’ATCGAGGGAGGATTGCTTGC3’
